# Supplementary material for: Design of Superhydrophobic Shape Memory Composites with Kirigami Structures and Uniform Wetting Property
Source: Polymers (Basel). 2023 Sep 12;15(18):3738. doi: 10.3390/polym15183738 (PMC10536611; doi:10.3390/polym15183738)
Supplement: Supplementary file 1 [file polymers-15-03738-s001.zip]

Archive with 1 entries (1 files):
- polymers-2588017-supplementary.pdf
